# Supplementary material for: Are Nuts Safe in Diverticulosis? A Mixed-Methods Systematic Review of Available Evidence
Source: Nutrients. 2025 Jun 26;17(13):2122. doi: 10.3390/nu17132122 (PMC12251532; doi:10.3390/nu17132122)
Supplement: Supplementary file 1 [file nutrients-17-02122-s001.zip]

Archive with 1 entries (1 files):
- nutrients-3722467-supplementary.pdf
